# Supplementary material for: Identification of KASP markers and candidate genes for drought tolerance in wheat using 90K SNP array genotyping of near-isogenic lines targeting a 4BS quantitative trait locus
Source: Theor Appl Genet. 2023 Aug 16;136(9):190. doi: 10.1007/s00122-023-04438-3 (PMC10432333; doi:10.1007/s00122-023-04438-3)
Supplement: Supplementary file 1 — Supplementary file1 (XLSX 18 KB) [file 122_2023_4438_MOESM1_ESM.xlsx]

## Sheet: S1
Table S1. Australian cultivars used for KASP marker validation based on field performance in different states and years
Line	Variety	Phenotype	Western Australia	Reference year	New South Wales	Reference year	Victoria	Reference year	South Australia	Reference year	Queensland	Reference year
1	Forrest	S	S	2020–2022	S	2015–2018	S	2015, 2018-2020	S	2015, 2017–2018
2	LRPB Merlin	S			S	2015	S	2015-2016
3	SQP Revenue	S					S	2015-2022			S	2015–2019
4	LRPB Lincoln	S			S	2016	S	2015-2017
5	Wallup	S			S	2019	M	2015-2016, 2018-2019	S	2015
6	Wedgetail	S			S	2016–2019	S	2015-2019
7	LRPB Trojan	S	S	2014–2015, 2017–2019	S	2015–2019	S	2015-2019	S	2015, 2017–2019
8	LRPB Impala	T					T	2017-2019
9	Cosmick	T					T	2015-2019	T	2015, 2017
10	Hunter	T									T	2016–2018
11	Axe	T					T	2015-2017	T	2015, 2017
12	LRPB Spitfire	T			T	2017	T	2015			T	2016–2017
Note:	Reference year is the crop sowing guide published year
	S is susceptible, T is tolerant
										13
	S	mid to high rainfall areas ( rainfall >500 mm); sowing time
	T	very dry and sharp finishing conditions (rainfall <400 mm)
	MT	moderately resistant

## Sheet: S2
Table S2. Australian cultivars used for KASP marker validation based on drought index
Line	Variety	Drought index phenotype	Drought index
1	Sunstate	S	< –0.04
2	Impose CL Plus	S	< –0.04
3	Kennedy	S	< –0.04
4	Pugsley	S	< –0.04
5	Fortune	S	< –0.04
6	Tammarin Rock	S	< –0.04
7	EGA Eagle Rock	S	–0.04–0.0
8	Sunvale	MT	0.0–0.04
9	Clearfield JNZ	MT	0.0–0.04
10	Drysdale	MT	0.0–0.04
Note:	S: Drought index < –0.01
	T: Drought index > 0.04
	MT: Drought index from 0.0–0.04
	Reference: Glenn McDonald 2016

## Sheet: S3
Table S3. Chinese cultivars used for KASP marker validation based on field performance
Line	Chinese cultivar	Herbicide phenotype	National ID	Proviencial ID	Reference 1	Reference 2
1	Malan1	T		20218011	http://www.a-seed.cn/html/2021/shendingpinzhong_0623/62116.html	http://www.miaomushuo.com/article/303304.html
2	Longmai671	T		20220010	http://www.360doc.com/content/22/1025/21/68640592_1053271595.shtml	https://www.chinaseed114.com/seed/17/seed_81131.html
3	Longmai479	T		20210026	https://www.fx361.com/page/2021/0725/8612009.shtml	doi:10.3969/j.issn.1001-1463.2021.06.003
4	Shiai2	T			http://www.bangnong.com/news/show/80667.html
5	Shimai22	T	2011014		http://www.sjznky.com/detail/224/13826
6	Shimai15	T	2009025		http://www.agri.cn/province/hebei/dsxxlb/202206/t20220629_7868153.htm
7	Hengguan35	T	2006010		http://www.hebnky.com/keyanjigou/hanzuosuo/h35.html
8	Henong825	T	2007012		http://agri.ckcest.cn/resourcenavigation/awards/3F0DE933-114B-4899-8F34-C9E0430B21DB.html
